# Supplementary material for: Metabolomics-Based Machine Learning for Predicting Mortality: Unveiling Multisystem Impacts on Health
Source: Int J Mol Sci. 2024 Oct 30;25(21):11636. doi: 10.3390/ijms252111636 (PMC11546733; doi:10.3390/ijms252111636)
Supplement: Supplementary file 1 [file ijms-25-11636-s001.zip]

Archive with 1 entries (1 files):
- ijms-3267442-supplementary.pdf
